# Supplementary material for: Target of rapamycin signaling regulates starch degradation via α-glucan water dikinase in a unicellular red alga
Source: Plant Physiol. 2025 Mar 21;197(4):kiaf106. doi: 10.1093/plphys/kiaf106 (PMC11986951; doi:10.1093/plphys/kiaf106)
Supplement: kiaf106_Supplementary_Data [file kiaf106_supplementary_data.zip]

Archive with 2 entries (2 files):
- Figs.S1-S5.pdf
- Supporting Text20241122-final.docx
